# Supplementary material for: A multi-dimensional analysis of CBEC English genre variation in South Asia: Based on Daraz
Source: PLoS One. 2023 Apr 13;18(4):e0279716. doi: 10.1371/journal.pone.0279716 (PMC10101417; doi:10.1371/journal.pone.0279716)
Supplement: S1 File — (XLSX) [file pone.0279716.s001.xlsx]

## Sheet: 67 linguistic features
Filename	AMP-Amplifiers	ANDC-Independent clause coordination	AWL-Average word length	CAUS- Causative adverbial subordinators	CONC- Concessive adverbial subordinators	COND Conditional adverbial subordinators	CONJ Conjuncts	DEMO Demonstratives	DEMP- Demonstrative pronouns*	DPAR- Discourse particles	DWNT- Downtoners	EMPH- Emphatics	EX Existential there	FPP1 First person pronouns	GER Gerunds	HDG Hedges	INPR Indefinite pronouns	JJ Attributive adjectives	NEMD Necessity modals	NN Total other nouns	NOMZ Nominalizations	OSUB Other adverbial subordinators	PHC Phrasal coordination	PIN Total prepositional phrases	PIT Pronoun it	PLACE Place adverbials	POMD Possibility modals	PRED Predicative adjectives	PRMD Predictive modals	RB Total adverbs	SPP2 Second person pronouns	SYNE Synthetic negation	THAC That adjective complements* that	THVC That verb complements* that	TIME Time adverbials	TO Infinitives to	TOBJ That relative clauses on object position* that	TPP3 Third person pronouns	TSUB That relative clauses on subject position* that	TTR Type-token ratio	VBD Past tense	VPRT Present tense	XX0 Analytic negation	[BEMA]- Be as main verb	[BYPA] By-passives	[CONT] Contractions	[PASS] Agentless passives	[PASTP] Past participial clauses*	[PEAS] Perfect aspect
1	-1.04	-0.17	-0.2	-0.65	-0.63	3.41	-0.75	-0.57	-0.83	-0.52	2.25	-0.62	-0.89	-0.85	-1.84	-0.46	-0.7	-1.57	-1	6.21	1.48	-0.91	-0.81	-0.88	-0.66	2.03	3.34	-0.38	1.19	-3.09	1.59	3.25	-0.5	-1.14	-1.49	0.02	-0.73	-1.33	-0.5	-0.98	-1.32	-1.26	-0.67	-1.73	-0.62	-0.73	-1.08	46.5	-1.65
2	-1.04	-0.38	-0.12	-0.65	-0.63	-0.32	-0.19	-0.43	-0.02	-0.52	5.5	-1.29	-1.22	-0.35	-1.61	-0.46	-0.7	-1.65	-1	6.46	0.31	-0.91	-0.26	-0.84	-0.82	-0.91	-0.11	-1.46	-0.48	-2.3	0.26	-1.06	-0.5	-1.14	-1.23	-1.38	-0.73	-1.25	-0.5	-1.27	-1.14	-0.69	-0.66	-1.46	-0.62	-0.58	-1.05	80.75	-1.48
3	-1.04	-0.4	0.52	-0.65	-0.63	-1.14	-0.19	-0.93	1.19	-0.13	0.38	-0.69	-0.28	-0.78	-0.95	-0.46	-0.7	-0.45	-1	6.49	-0.01	0.64	0.96	-1.52	-0.37	-0.15	-0.69	-0.81	-0.12	-2.85	0.09	2.12	-0.5	-1.14	-0.51	-2.5	-0.73	-1.33	-0.5	-1.7	-1.18	-0.69	-0.28	-0.01	-0.62	-0.59	-0.68	66	-1.65
4	-1.04	-0.94	-0.2	-0.65	-0.63	0.09	-0.75	0.88	-0.67	-0.52	-0.38	-1.5	-0.44	-0.57	-1.84	-0.46	-0.7	0.23	-1	6.33	-1.01	-0.91	0.26	-1.84	1.42	-0.91	1.83	0.27	-1.33	-2.88	-0.52	0.63	-0.5	-1.14	-1.49	-2.66	-0.73	-1.33	-0.5	-3.29	-1.32	-1.12	0.61	0.74	-0.62	-0.65	-1.45	128.75	-1.65
5	-0.85	-0.75	-0.02	-0.65	-0.63	0.82	-0.75	-0.1	-0.27	-0.52	-0.38	-1.17	0.33	-0.28	-1.84	-0.46	-0.7	-1.57	-0.57	7.02	-0.63	-0.91	-0.37	-1.67	-0.45	-0.76	4.29	-1.46	-0.88	-2.81	0.21	5.13	-0.5	-0.97	-1.23	-1.73	-0.27	-1.31	0.13	-1.32	-1.24	-0.86	-0.23	-1.54	-0.62	-0.7	-1.24	106.25	-1.65
6	-1.04	-0.83	1.1	-0.65	-0.63	-0.5	-0.44	-0.62	-0.67	-0.52	0.44	-1.07	-0.22	-0.5	-1.71	-0.46	-0.7	-1.02	-0.57	7.03	0.33	-0.09	-0.26	-1.43	-0.23	-0.12	1.89	-0.92	-0.69	-2.9	0.14	0.38	-0.5	-1.14	-0.97	-1.52	-0.73	-1.31	-0.5	-0.98	-1.23	-1.13	-0.64	-1.39	-0.62	-0.65	-1.24	89	-1.48
7	-1.04	-0.94	-0.75	-0.65	-0.63	-0.41	-0.75	-1.24	-0.63	-0.52	0.69	-1.5	-0.33	-0.44	-1.84	-0.46	-0.7	-0.48	-1	5.53	-1.17	-0.91	-0.67	-1.39	0.75	-0.91	2.37	-0.62	-0.21	-2.66	-0.04	7.75	-0.5	-1.14	-1.49	-1.82	-0.73	-1.33	-0.5	-0.69	-1.16	-1.44	0.41	-1	-0.62	-0.47	-0.74	121	-1.65
8	-0.69	-0.94	-0.83	-0.65	-0.63	0.45	-0.38	-0.29	-0.23	-0.52	0.94	-1.02	0.22	-0.43	-1.32	-0.46	-0.7	-1	-0.29	5.01	-1.14	-0.36	-0.19	-1.33	3.25	-0.91	1.66	-1.15	-0.17	-2.84	-0.04	0.56	-0.5	-1.14	-0.57	-2.04	-0.73	-1.32	-0.5	-1.7	-1.29	-0.45	-0.62	-2.09	-0.62	-0.63	-1.02	95.75	-1.54
9	-0.92	-0.9	-0.93	-0.53	-0.63	-0.86	-0.69	-1.62	-0.79	-0.48	-0.75	-1.33	-0.83	-0.54	-1.68	-0.46	-0.7	-1.7	-0.71	5.1	-1.06	9	-0.85	-0.6	2.06	-0.82	0	-0.42	0.36	-1.41	0.06	-0.13	-0.5	-1.1	-0.54	0.55	-0.73	-1.3	-0.38	-1.27	-1.07	-0.97	0.56	-0.58	-0.62	-0.67	0.52	59.75	-1.6
10	-1.04	-0.94	0.1	-0.65	-0.63	-1.14	-0.75	-2.36	0.46	-0.52	-1.25	-0.69	-1.22	-0.78	-1.84	-0.46	-0.7	-0.68	-1	7.92	-0.91	-0.91	-1.26	-1.65	-1.45	-0.91	0.29	-1.81	-1.33	-3.53	-0.72	-1.06	-0.5	-1.14	-0.51	-2.66	-0.73	-1.33	-0.5	-2.95	-1.32	-1.17	0.3	-2.26	-0.62	-0.73	-1.45	136.75	-1.65
11	-1.04	-0.94	-0.28	-0.06	-0.63	-0.82	-0.56	-1.43	-0.96	-0.52	-1.06	-1.33	-1.22	-0.2	-0.74	-0.46	-0.7	-2.09	-0.86	14.17	2.94	-0.91	-1	-3.29	-1.13	-0.91	-1.09	-1.69	-0.95	-3.54	-0.64	0.38	-0.5	-1.14	-1.4	-2.54	-0.73	-1.33	-0.5	-2.28	-1.16	-1.9	-1.23	-2.71	-0.38	-0.67	-1.3	36.25	-1.65
12	-1.04	-0.94	1.13	-0.65	-0.63	-0.68	-0.75	-2.12	-0.54	-0.52	0	-1.02	-1.22	-0.89	-1.84	-0.46	-0.7	-0.6	-1	8.6	-0.28	-0.91	-0.89	-1.63	-1.31	-0.91	-1.37	-1.81	-1.1	-3.51	-0.36	-0.44	-0.5	-1.14	-1.49	-1.79	-0.73	-1.33	-0.5	-0.26	-1.25	-1.46	-1.23	-2.77	-0.62	-0.67	-1	103.5	-1.65
13	-1.04	-0.94	1.57	-0.65	-0.63	-1.14	-0.75	-1.83	-0.96	-0.52	-1.25	-1.5	-1.22	-0.87	-1.84	-0.46	-0.7	-1.36	-1	10.28	-1.23	-0.91	-0.44	-3.05	-1.14	-0.91	-1.03	-1.81	-1.33	-3.6	-0.08	-1.06	-0.5	-1.14	-0.86	-1.88	-0.73	-1.33	-0.5	-1.32	-1.32	-1.3	-1.03	-2.98	-0.62	-0.61	-1.45	76.75	-1.65
14	-1.04	-0.73	-0.12	-0.65	-0.63	-0.91	-0.75	-2	-0.75	-0.52	1.31	-0.88	-1.22	-0.61	-1.84	-0.46	-0.7	-0.81	-1	6.63	-0.39	-0.91	-1.07	-1.31	1.21	-0.91	0.23	0.15	-0.12	-3	-0.09	-1.06	-0.5	-1.14	-0.91	-2.2	-0.73	-1.31	-0.5	-2.18	-1.17	-1.21	-0.39	-1.37	-0.62	-0.18	-0.76	88	-1.37
15	-0.96	-0.88	-0.73	-0.47	-0.63	-0.86	-0.69	-1.64	-0.81	-0.48	-0.56	-1.29	-0.94	-0.49	-1.53	-0.46	-0.7	-1.66	-0.76	6.87	-0.28	6.18	-0.89	-1.16	1.39	-0.85	-0.17	-0.58	0.07	-1.97	-0.09	-0.13	-0.5	-1.1	-0.74	-0.3	-0.73	-1.31	-0.38	-1.27	-1.1	-1.16	0.13	-1.04	-0.54	-0.61	0.05	58.75	-1.58
16	-1.04	-0.94	0.9	-0.65	-0.63	-1.14	-0.75	0	0.06	-0.52	0.31	-0.9	-1.22	0	-1.84	-0.46	-0.7	-1.78	0.19	6.37	1.36	-0.91	3.3	-1.53	-0.76	-0.91	-0.94	-1.81	-0.17	-3.03	-0.54	2	-0.5	-1.14	-0.77	-1.79	-0.73	-1.33	-0.5	-2.33	-1.32	-0.9	-0.98	-1.68	1.31	-0.73	0.05	104.75	-1.65
17	-1.04	0.15	-0.1	-0.65	-0.63	-1.14	-0.75	-1.74	-0.96	-0.52	-1.25	-0.88	-1.22	-0.54	-1.84	-0.46	-0.7	0.36	-1	6.65	-0.48	-0.91	0.67	-1.6	-0.35	-0.15	1.31	-0.81	-0.1	-2.99	0.04	-1.06	-0.5	-1.14	-1.49	-2.66	-0.73	-1.33	-0.5	-0.5	-1.32	-1.21	-0.97	-1.88	-0.62	-0.73	-1.45	103.5	-1.65
18	-0.54	-0.85	-0.48	-0.65	-0.63	0.59	-0.5	-0.45	-0.6	-0.35	-0.44	-0.9	-1	0.1	-0.95	-0.46	-0.7	-1.62	-0.81	5.65	0.17	-0.55	-0.63	-1.23	1.1	-0.41	-0.57	0.15	0.38	-2.8	0.04	0.25	-0.5	-1.14	-0.4	-1	-0.73	-1.31	-0.5	-0.5	-1.19	-0.57	-0.15	-1.21	-0.62	-0.59	-0.88	81.75	-1.17
19	-1.04	-0.94	0.3	-0.65	-0.63	-0.27	-0.75	-0.1	-0.96	-0.52	1.13	-0.6	-1.22	-0.61	-1.84	-0.46	-0.7	-1.32	-1	7.09	0.19	2.55	1.56	-1.82	-0.65	0.21	0.51	-1.08	0.93	-3.19	1.47	3.69	-0.5	-1.14	0.69	-1.98	-0.73	-1.33	-0.5	-2.13	-1.26	-1.44	-1.08	-1.39	-0.62	-0.73	-1.17	75.25	-1.65
20	-1.04	-0.69	0.48	-0.65	-0.63	0.5	-0.75	-1.5	-0.96	-0.52	-0.5	-0.93	-0.56	-0.54	-1.21	-0.46	-0.7	-1.26	-0.43	5.49	0.94	-0.91	-0.37	-0.92	-0.27	0.15	0.74	-0.42	-0.19	-3.25	1.01	1.19	-0.5	-0.31	-1.14	-1.8	-0.73	-1.33	-0.5	0.17	-1.28	-1.22	-0.02	-1.98	-0.62	-0.6	-1.45	86.25	-1.65
21	-1.04	-0.94	1.07	-0.65	-0.63	-1.14	-0.75	-1.21	-0.96	-0.52	-0.63	-1.26	-1.22	-0.6	-1.84	-0.46	-0.7	-1.34	-1	9.87	-0.18	-0.91	0.52	-2.19	-1.31	-0.91	-0.57	-1.81	-1.33	-3.4	-0.64	-1.06	-0.5	-1.14	-1.49	-2.66	-0.73	-1.33	-0.5	-1.65	-1.32	-1.48	-1.23	-2.47	-0.62	-0.73	-1.45	84	-1.65
22	-1.04	-0.94	-1.07	-0.65	-0.63	-0.14	-0.75	0.21	-0.96	-0.52	0.12	-1.5	0	-0.05	-1.84	-0.46	-0.7	-0.59	-1	4.56	-1.38	-0.91	-0.44	-0.96	-0.54	-0.91	1.43	-0.96	-0.81	-2.99	-0.72	8.38	-0.5	-1.14	0.37	-2.27	-0.73	-1.33	-0.5	-2.04	-1.32	-1.07	0.72	-1.62	-0.62	-0.26	-1.45	123.75	-1.65
23	-0.81	-0.83	-0.05	-0.53	-0.63	-0.64	-0.75	-1.05	-0.83	-0.52	0.38	-1.43	-0.67	-0.64	-1.55	-0.46	-0.6	-0.71	-1	7.26	-1.06	-0.45	-0.7	-1.24	0.13	-0.53	-0.74	0.81	0.64	-3.07	-0.33	1.69	-0.17	-1.14	-0.37	-2.23	-0.73	-1.33	-0.5	-1.89	-1.26	-1.43	-0.54	-1.27	-0.38	-0.63	-1.29	96.75	-1.56
24	-1.04	-0.94	0.48	-0.65	-0.63	0.73	-0.75	0.57	1.31	-0.52	1.31	-0.52	-0.44	-0.26	-1.84	-0.46	-0.7	-1.2	-1	5.22	0.89	0.36	-1.26	-1.56	0.08	-0.91	1.46	-1.27	0.29	-2.57	-0.03	-0.19	-0.5	-1.14	-0.71	-2.18	-0.73	-1.33	-0.5	-1.22	-1.23	-0.64	-0.95	-0.68	-0.62	-0.58	-1.05	102	-1.65
25	-0.77	-0.79	-0.2	0.12	-0.63	0.36	-0.75	-0.95	-0.13	-0.52	0	-0.4	-1.22	-0.56	-1.84	-0.46	-0.7	-1.12	-1	6.5	-1.06	0.27	-0.78	-1.65	2.27	-0.91	1.37	0.73	-0.55	-2.68	0.05	-0.63	-0.5	-1.14	-1.29	-2.07	-0.73	-1.27	-0.5	0.03	-1.14	-0.69	-0.74	-0.89	-0.62	-0.62	-1.06	82.25	-1.52
26	-1.04	-0.48	-0.65	-0.65	-0.63	-0.45	-0.75	2.07	0.29	-0.52	-0.31	-1.33	0.44	-0.47	-1.05	-0.46	-0.7	-1.29	-0.67	5.62	-0.5	-0.27	-1	-1.27	0.13	-0.71	3.66	-1.81	-0.81	-2.93	0.58	-0.63	-0.5	-1.14	-0.2	-2	-0.73	-1.23	-0.5	-0.88	-1.22	-0.48	-0.79	-1.02	-0.62	-0.69	-0.77	94.75	-1.08
27	-1.04	-0.94	0.52	-0.65	-0.63	-1.14	4.13	-0.5	-0.96	-0.52	3.63	-1.5	-1.22	-0.74	-1.84	-0.46	-0.7	0.07	2.71	4.29	-1.38	-0.91	-1.26	-0.69	0.73	-0.91	0.57	1.19	-1.33	-3.28	0.41	-1.06	-0.5	-1.14	0.74	-2.66	-0.73	-1.33	-0.5	-5.21	-0.81	-0.91	-1.39	-0.53	-0.62	-0.73	-1.45	116	-1.65
28	0.12	-0.63	-0.4	-0.65	-0.63	0.23	-0.75	0.14	-0.96	-0.52	-1.25	-1.14	-1.22	-0.3	-1.05	-0.46	-0.7	-1.63	-1	5.08	0.39	0.45	0.96	-0.69	-0.61	-0.91	0.91	0.5	1.52	-2.87	1.46	-0.13	-0.5	-1.14	0.66	0.29	-0.73	-1.2	-0.5	-0.5	-1.27	-1.08	-0.66	-1.24	-0.62	-0.73	-0.77	52.25	-1.08
29	-1.04	-0.35	-0.65	-0.65	-0.63	0.14	-0.19	1.69	1.4	-0.52	1.69	-1.29	-1.22	-0.46	-1.34	-0.46	-0.7	-0.62	-1	5.79	-0.99	-0.91	-1.26	-1.71	2.01	-0.91	2.11	-1.08	-0.43	-3.35	0.1	-1.06	-0.5	-1.14	-1.49	-0.64	-0.73	-1.33	-0.5	-1.8	-1.29	-0.14	-0.77	-0.59	-0.62	-0.62	-0.74	89.5	-1.65
30	-0.85	-0.79	0.22	-0.65	-0.63	-0.14	-0.44	-0.81	-0.71	-0.43	-0.94	-1.21	-0.56	-0.62	-1.39	-0.46	-0.6	-0.71	-0.67	7.08	-0.88	-0.73	-0.11	-1.81	-0.23	-0.85	-0.49	-0.77	-1.05	-3.19	0.21	1.38	-0.5	-1.14	-1.06	-2.14	-0.73	-1.32	-0.5	0.7	-1.21	-1.24	-0.95	-1.51	-0.62	-0.63	-1.2	97	-1.56
CORPUS	-0.94	-0.75	0.02	-0.59	-0.63	-0.26	-0.48	-0.66	-0.41	-0.5	0.3	-1.09	-0.78	-0.5	-1.58	-0.46	-0.69	-1.04	-0.71	6.74	-0.23	0.05	-0.28	-1.48	0.14	-0.61	0.74	-0.76	-0.34	-2.95	0.1	0.93	-0.49	-1.1	-0.78	-1.74	-0.71	-1.31	-0.47	-1.44	-1.22	-1.04	-0.52	-1.41	-0.54	-0.62	-1	89.45	-1.56
[truncated: 20 more columns]

## Sheet: Sheet1
	WHOBJ
	PIRE
	WHSUB
	PHC
	NOMZ
	TIME
	PLACE
	RB
